# Supplementary material for: Identifying Anti-Oxidant Biosynthesis Genes in Pearl Millet [Pennisetum glaucum (L.) R. Br.] Using Genome—Wide Association Analysis
Source: Front Plant Sci. 2021 May 28;12:599649. doi: 10.3389/fpls.2021.599649 (PMC8194398; doi:10.3389/fpls.2021.599649)
Supplement: Supplementary Table 1 — Details of the 222 accessions of the PMiGAP genotypes having origin from around the world and used in this study. [file Table_1.XLSX]

## Sheet: Sheet1
Supplementary Table S1 Details of the different 222 accessions of the PMiGAP genotypes having origin from around the world and used in the study.
Accession identifier	PMiGAP No.	IBERS IP	Alternate accession identifier	Biological status	Collecting source	Donor country	Country Source	Latitude	Longitude
843B	PMiGAP001	1062	843 B	-	Institute, Experimental station, Research	Not applicable	ICRISAT	-	-
833-2-P5-NT	PMiGAP002	1061	833-2-P5-NT	Landrace	-	-	-	-	-
IP4542	PMiGAP003	1059	-	Improved cultivar	Market or shop	Not applicable	India	18.4	76.58
IP17720	PMiGAP006	1060	-	Landrace	Market or shop	Not applicable	Togo	10.68	0.1
IP12298	PMiGAP009	1056	-	Breeding line	Farm store	Not applicable	Nigeria	13.4601	5.73007
863B-P2	PMiGAP010	1057	863B-P2	Landrace	Institute, Experimental station, Research	Not applicable	ICRISAT	-	-
IP13971	PMiGAP011	1054	-	Landrace	Field	Not applicable	Zimbabwe	-19.06	31.75
PRLT2-89-33	PMiGAP015	1052	-	Landrace	-	-	-	-	-
IP11211	PMiGAP024	1045	PSR 49-1	Landrace	Institute, Experimental station, Research	India	India	-	-
IP10705	PMiGAP025	1048	CMM 540	Improved cultivar	Institute, Experimental station, Research	Mali	Mali	15.65	0.5
GICKV93191	PMiGAP026	1049	GICKV93191	Improved cultivar	Institute, Experimental station, Research	Not applicable	ICRISAT	-	-
AIMP92901	PMiGAP027	1050	AIMP92901	Landrace	Institute, Experimental station, Research	Not applicable	ICRISAT	-	-
IP9446	PMiGAP031	1043	-	Breeding line	Field	Not applicable	Ghana	10.78	-0.810002
IP21155	PMiGAP032	1044	Tift 23DAS	Landrace	Institute, Experimental station, Research	United States of America	United States of America	-	-
IP11577	PMiGAP035	1039	P 6041	Improved cultivar	Institute, Experimental station, Research	France	Burkina Faso	13.23	-3.16
GB8735	PMiGAP036	1040	GB8735	Improved cultivar	Institute, Experimental station, Research	Not applicable	ICRISAT	-	-
ICMS7703	PMiGAP037	1038	ICMS 7703	Landrace	Institute, Experimental station, Research	Not applicable	ICRISAT	-	-
IP18147	PMiGAP038	1036	-	Breeding line	Market or shop	Not applicable	Pakistan	33.6	73.04
IP3757	PMiGAP041	1035	-	Landrace	Treshing floor	Not applicable	India	21.03	70.53
IP6112	PMiGAP042	1033	P 949	Landrace	Institute, Experimental station, Research	France	Niger	17.6072	8.93167
IP19448	PMiGAP043	1037	-	Improved cultivar	Field	Not applicable	Namibia	-17.83	18.98
IP16096	PMiGAP046	1029	-	Landrace	Field	Not applicable	India	-	-
IP7633	PMiGAP047	1031	S 195	Landrace		India	India	26.4607	80.3334
IP6060	PMiGAP049	1030	P 175	Breeding line	Institute, Experimental station, Research	France	Central African Republic	7.65	18.62
ICMV221	PMiGAP052	2030	ICMV 221	Improved cultivar	Institute, Experimental station, Research	Not applicable	ICRISAT	-	-
W504-1-P1	PMiGAP055	1027	-	Landrace	-	-	-	-	-
IP22455	PMiGAP057	1028	ICMV-IS 89305	Landrace	Institute, Experimental station, Research	Not applicable	ICRISAT	-	-
IP3175	PMiGAP058	1026	-	Landrace	Field	Not applicable	India	26.9195	71.9106
IP19386	PMiGAP060	1032	-	Improved cultivar	Field	Not applicable	Namibia	-	-
IP3890	PMiGAP063	1023	-	Landrace	Field	Not applicable	India	22.88	69.23
IP11677	PMiGAP064	1024	100	Landrace	Field	Italy	Sudan	13.13	23.98
IP11984	PMiGAP065	1025	-	Landrace	Farm store	Not applicable	Nigeria	10.63	7.46
IP17690	PMiGAP066	1016	-	Landrace	Market or shop	Not applicable	Togo	10.73	0.400001
IP12925	PMiGAP067	1022	-	Landrace	Field	Not applicable	Ghana	9.4	-0.839999
IP10140	PMiGAP068	1021	P 5510	Landrace	Institute, Experimental station, Research	Mali	Mali	11.48	-5.48
IP10488	PMiGAP069	1018	-	Landrace	Field	Not applicable	Zimbabwe	-18.33	27.75
IP6101	PMiGAP070	1017	P 936	Landrace	Institute, Experimental station, Research	France	Niger	18.0558	8.65612
IP13149	PMiGAP071	1019	P 932-1	Landrace	Institute, Experimental station, Research	France	Niger	19.07	8.43
IP15533	PMiGAP072	1020	139	Breeding line	Institute, Experimental station, Research	Italy	Burkina Faso	-	-
IP11311	PMiGAP075	2063	CVP 159	Landrace	Institute, Experimental station, Research	Italy	Burkina Faso	-	-
IP9407	PMiGAP076	1006	-	Landrace	Field	Not applicable	Ghana	10.7	-0.449999
IP17554	PMiGAP079	2062	-	Landrace	Treshing floor	Not applicable	Togo	11.03	0.093576
IP3098	PMiGAP081	1003	CVP 298	Landrace	Institute, Experimental station, Research	Italy	Burkina Faso	-	-
IP11353	PMiGAP083	1010	-	Landrace	Field	Not applicable	Kenya	-1.71501	38.2469
IP10964	PMiGAP084	1002	-	Landrace	Farm store	Not applicable	Mali	10.95	-7.03
IP4965	PMiGAP086	1014	Serere 53	Landrace	Institute, Experimental station, Research	Niger	Uganda	-	-
IP10820	PMiGAP088	1001	Acc 615	Landrace	Institute, Experimental station, Research	Sudan	Sudan	12.41	31.44
IP13964	PMiGAP089	1013	-	Landrace	Field	Not applicable	Zimbabwe	-20.33	30.0473
IP11229	PMiGAP092	1008	-	Landrace	Farm store	Not applicable	Zimbabwe	-20.93	30.63
ICMB90111-P6	PMiGAP097	1015	ICMB 90111	Landrace	Institute, Experimental station, Research	Not applicable	ICRISAT	-	-
IP3557	PMiGAP100	2050	-	Landrace	Field	Not applicable	India	9.25	77.83
IP4962	PMiGAP101	2045	Serere 50	Landrace	Institute, Experimental station, Research	Niger	Uganda	-	-
IP8344	PMiGAP102	2057	Acc No. 15	Landrace	Institute, Experimental station, Research	India	India	-	-
IP5695	PMiGAP104	2044	45-327	Breeding line	Institute, Experimental station, Research	Italy	Nigeria	-	-
IP12768	PMiGAP105	2047	SM 3646	Landrace	Institute, Experimental station, Research	Not applicable	ICRISAT	-	-
IP6179	PMiGAP106	2049	P 75	Landrace	Institute, Experimental station, Research	France	Cameroon	11.08	14.11
Tift186	PMiGAP108	2039	-	Landrace	-	-	-	-	-
IP8761	PMiGAP109	2052	-	Landrace	Field	Not applicable	Botswana	-24.38	26.15
IP8955	PMiGAP110	2054	P 3271; PL 80	Landrace	Institute, Experimental station, Research	France	Togo	-	-
IP9406	PMiGAP111	2061	-	Landrace	Field	Not applicable	Ghana	10.7	-0.449999
IP9532	PMiGAP112	2053	-	Breeding line	Market or shop	Not applicable	Ghana	-	-
IP8275	PMiGAP113	2058	IP 1881-1	Breeding line	Institute, Experimental station, Research	Not applicable	ICRISAT	-	-
IP8280	PMiGAP114	2048	Souna 57-1	Landrace	Institute, Experimental station, Research	Not applicable	ICRISAT	-	-
IP10379	PMiGAP115	2059	EC 134857	Landrace	Institute, Experimental station, Research	Nigeria	Nigeria	-	-
IP10271	PMiGAP116	2051	EC 134725	Landrace	Institute, Experimental station, Research	Nigeria	Nigeria	-	-
IP12322	PMiGAP117	2055	-	Landrace	Market or shop	Not applicable	Nigeria	13.09	7.22
IP19626	PMiGAP118	2038	C 90-133	Landrace	Institute, Experimental station, Research	France	Niger	13.78	8.25
IP12058	PMiGAP120	2037	-	Landrace	Market or shop	Not applicable	Nigeria	11.31	10.47
IP15320	PMiGAP124	2046	-	Landrace	Market or shop	Not applicable	India	10.72	78.39
IP12845	PMiGAP125	2043	Saouga local 2-1	Landrace	Institute, Experimental station, Research	Burkina Faso	Burkina Faso	-	-
IP16403	PMiGAP126	2040	-	Landrace	Field	Not applicable	Zimbabwe	-19.75	17.76
IP2058	PMiGAP128	2041	Z 42	Improved cultivar	Institute, Experimental station, Research	India	Nigeria	-	-
IP4979	PMiGAP130	2031	700164	Landrace	Institute, Experimental station, Research	Niger	Nigeria	-	-
IP6460	PMiGAP131	2029	P 482	Landrace	Institute, Experimental station, Research	France	Mali	14.58	-8.16
IP9351	PMiGAP132	2032	-	Landrace	Field	Not applicable	Ghana	10.9608	-1.1
IP10539	PMiGAP133	2033	CSM 51	Landrace	Institute, Experimental station, Research	Senegal	Senegal	-	-
IP9710	PMiGAP135	2022	PI 287043	Landrace	Institute, Experimental station, Research	United States of America	Nigeria	-	-
IP6037	PMiGAP136	2024	P 152	Landrace	Institute, Experimental station, Research	France	Central African Republic	7.31667	16.45
IP3122	PMiGAP137	2023	-	Landrace	Treshing floor	Not applicable	India	27.9935	76.2113
IP6146	PMiGAP138	2026	P 42	Landrace	Institute, Experimental station, Research	France	Cameroon	-	-
IP5713	PMiGAP140	2025	45-349	Landrace	Institute, Experimental station, Research	Italy	Nigeria	-	-
ICMB89111-P2	PMiGAP142	2027	ICMB 89111	Improved cultivar	Institute, Experimental station, Research	Not applicable	ICRISAT	-	-
IP3636	PMiGAP148	2021	-	Landrace	Market or shop	Not applicable	India	11.6643	78.146
IP11310	PMiGAP152	2035	CVP 152	-	Institute, Experimental station, Research	Italy	Burkina Faso	-	-
IP15344	PMiGAP154	2036	-	Landrace	Field	Not applicable	India	10.53	78.2953
IP11765	PMiGAP155	2007	Arnold 2141	Landrace	Institute, Experimental station, Research	Italy	South Africa	-	-
IP6869	PMiGAP156	2008	Acc 106	Landrace	Institute, Experimental station, Research	Italy	Kenya	-	-
IP5272	PMiGAP157	2017	D 258	Landrace	Institute, Experimental station, Research	Niger	Niger	13.6807	8.5299
IP7108	PMiGAP158	2016	-	Landrace	Field	Not applicable	India	27.56	78.65
IP10085	PMiGAP159	2009	P 5439	Landrace	Institute, Experimental station, Research	Mali	Mali	14.1	-8.03
IP10394	PMiGAP160	2010	IC 46963	Landrace	Institute, Experimental station, Research	India	India	-	-
IP12839	PMiGAP161	2013	-	-	Field	Not applicable	Botswana	-24.4	26.12
ICMV-IS92222	PMiGAP164	2012	ICMV-IS 92222	-	Institute, Experimental station, Research	Not applicable	ICRISAT	-	-
IP7910	PMiGAP166	2018	D 89 C-1-1	Breeding line	Institute, Experimental station, Research	Niger	Niger	13.5214	2.10528
IP8210	PMiGAP167	2015	IP 1739 L-1	Landrace	Institute, Experimental station, Research	Not applicable	ICRISAT	-	-
IP3732	PMiGAP168	2014	-	Landrace	Field	Not applicable	India	22.23	69.96
IP9391	PMiGAP169	2019	-	Landrace	Market or shop	Not applicable	Ghana	10.93	-0.479999
IP3471	PMiGAP170	2020	-	Landrace	Farm store	Not applicable	India	11.27	76.96
IP21517	PMiGAP172	2011	-	Landrace	Institute, Experimental station, Research	Not applicable	Niger	13.23	2.26
IP3138	PMiGAP175	3061	-	Breeding line	Field	Not applicable	India	27.53	76.55
IP7952	PMiGAP176	3047	IP 6578-1; Kolala local 7-1	Landrace	Institute, Experimental station, Research	Not applicable	ICRISAT	-	-
IP5441	PMiGAP177	3058	P 2731	Landrace	Institute, Experimental station, Research	France	Niger	14.1667	6.55
IP16638	PMiGAP178	3055	-	Landrace	Field	Not applicable	Zimbabwe	-	-
IP8972	PMiGAP180	3056	P 3369; PL 97	Landrace	Institute, Experimental station, Research	France	Togo	7.22	1.1
IP11584	PMiGAP182	3062	P 6050	Landrace	Institute, Experimental station, Research	France	Burkina Faso	12.65	-6
IP18389	PMiGAP184	2003	-	Breeding line	Field	Not applicable	Namibia	-17.99	24.08
IP7886	PMiGAP185	3050	J 1357-1	Landrace	Institute, Experimental station, Research	India	India	-	-
IP16289	PMiGAP186	3059	-	Landrace	Field	Not applicable	Zimbabwe	-19.83	30.8
IP6682	PMiGAP187	3060	-	Landrace	Field	Not applicable	Malawi	-16.85	35.29
IP13384	PMiGAP188	3053	Serere 2A-1	Improved cultivar	Institute, Experimental station, Research	Uganda	Uganda	-	-
ICMV-IS89305	PMiGAP189	3051	ICMP 85410	Improved cultivar	Institute, Experimental station, Research	Not applicable	ICRISAT	-	-
Raj171	PMiGAP191	3052	RAJ 171	Landrace	Institute, Experimental station, Research	Not applicable	ICRISAT	-	-
IP9282	PMiGAP192	3048	P 3279	Landrace	Institute, Experimental station, Research	France	Togo	10.85	0.819999
IP9824	PMiGAP194	2004	-	Landrace	Field	Not applicable	Mozambique	-15.9308	39.8
IP3616	PMiGAP195	2002	-	Landrace	Field	Not applicable	India	11.33	78.58
IP6102	PMiGAP196	2001	P 938	Landrace	Institute, Experimental station, Research	France	Niger	18.0558	8.65612
IP17611	PMiGAP198	3049	-	Landrace	Farm store	Not applicable	Togo	10.97	0.5
IP7967	PMiGAP200	3057	IP 6342-1; P 337-2	Breeding line	Institute, Experimental station, Research	Not applicable	ICRISAT	-	-
IP8172	PMiGAP201	3063	GS 154	Landrace	Institute, Experimental station, Research	Not applicable	ICRISAT	-	-
IP13344	PMiGAP202	3054	Acc 736-1	Improved cultivar	Institute, Experimental station, Research	Sudan	Sudan	11.13	31.91
IP22419	PMiGAP203	2006	ICML 1; ICMPE 13-6-27	Breeding line	Institute, Experimental station, Research	Not applicable	ICRISAT	-	-
IP18293	PMiGAP204	2005	BLP 1	Landrace	Institute, Experimental station, Research	Not applicable	ICRISAT	-	-
IP13180	PMiGAP205	3039	No. 2-1	Landrace	Institute, Experimental station, Research	Niger	Nigeria	-	-
IP9971	PMiGAP208	3033	1806	Breeding line	Institute, Experimental station, Research	Zambia	Zambia	-	-
IP8074	PMiGAP209	3035	GS 8	Breeding line	Institute, Experimental station, Research	Not applicable	ICRISAT	-	-
IP21169	PMiGAP210	3042	P 1449-3	Improved cultivar	Institute, Experimental station, Research	Not applicable	ICRISAT	-	-
IP22420	PMiGAP211	3034	ICML 2; ICMPE 13-6-30	-	Institute, Experimental station, Research	Not applicable	ICRISAT	-	-
Tift383	PMiGAP212	3036	-	Breeding line	-	-	-	-	-
IP10701	PMiGAP215	3041	CMM 536	Landrace	Institute, Experimental station, Research	Mali	Mali	15.35	0.730001
IP13817	PMiGAP217	3038	CVP 230	Breeding line	Institute, Experimental station, Research	Italy	Burkina Faso	-	-
IP8129	PMiGAP218	3043	GS 112	Landrace	Institute, Experimental station, Research	Not applicable	ICRISAT	-	-
IP10471	PMiGAP219	3046	-	Landrace	Field	Not applicable	Zimbabwe	-19.01	28.9
IP10811	PMiGAP220	1034	P 6062	Improved cultivar	Institute, Experimental station, Research	France	Burkina Faso	10.97	-3.25
ICMP451-P6	PMiGAP221	3044	ICMP 451	Landrace	Institute, Experimental station, Research	Not applicable	ICRISAT	-	-
IP5131	PMiGAP222	3024	D 235	Landrace	Institute, Experimental station, Research	Niger	Niger	13.9869	10.27
IP12967	PMiGAP223	3029	-	Improved cultivar	Field	Not applicable	Malawi	-13.8	34.42
81B-P6	PMiGAP224	3027	ICMB 1; 81B	Improved cultivar	Institute, Experimental station, Research	Not applicable	ICRISAT	-	-
WC-C75	PMiGAP225	3026	WC-C 75	Landrace	Institute, Experimental station, Research	Not applicable	ICRISAT	-	-
IP8187	PMiGAP227	3025	IP 2695-1	Landrace	Institute, Experimental station, Research	Not applicable	ICRISAT	-	-
IP13927	PMiGAP228	3028	-	Landrace	Field	Not applicable	Zimbabwe	-19.33	31.4318
IP15872	PMiGAP229	3032	P 15	Improved cultivar	Institute, Experimental station, Research	Tanzania	Tanzania	-	-
ICMP451-P8	PMiGAP230	3030	ICMP 451	Improved cultivar	Institute, Experimental station, Research	Not applicable	ICRISAT	-	-
ICMP85410-P7	PMiGAP231	3031	ICMP 85410	Landrace	Institute, Experimental station, Research	Not applicable	ICRISAT	-	-
IP9651	PMiGAP233	3022	PI 286865	Landrace	Institute, Experimental station, Research	United States of America	Nigeria	-	-
IP14439	PMiGAP234	3021	-	-	Field	Not applicable	Cameroon	10.69	14.48
LGD1-B-10	PMiGAP235	3023	-	Breeding line	-	-	-	-	-
IP4828	PMiGAP238	3015	Bareilly 10	Landrace	Institute, Experimental station, Research	India	India	-	-
IP11275	PMiGAP239	3018	CVP 9	Landrace	Institute, Experimental station, Research	Italy	Burkina Faso	-	-
IP5207	PMiGAP240	3017	D 110	Improved cultivar	Institute, Experimental station, Research	Niger	Niger	14.8833	5.26667
SOSAT-C88	PMiGAP241	3019	SOSAT-C88	Landrace	Institute, Experimental station, Research	Not applicable	ICRISAT	-	-
IP19584	PMiGAP242	3016	C 90-90	Landrace	Institute, Experimental station, Research	France	Niger	17.626	8.31282
IP6417	PMiGAP243	3020	P 424	Landrace	Institute, Experimental station, Research	France	Mali	13.05	-4.88
IP4952	PMiGAP244	4063	Serere 41	Landrace	Institute, Experimental station, Research	Niger	Uganda	-	-
IP10543	PMiGAP245	3003	CMM 374	Landrace	Institute, Experimental station, Research	Mali	Mali	15.3	-3.86
IP9969	PMiGAP246	3002	1769	Landrace	Institute, Experimental station, Research	Zambia	Zambia	-	-
IP6882	PMiGAP247	3009	Acc 124	Landrace	Institute, Experimental station, Research	Italy	Kenya	-	-
IP14148	PMiGAP248	4062	-	Landrace	Field	Not applicable	Zimbabwe	-	-
IP8069	PMiGAP250	3014	DS 279	Landrace	Institute, Experimental station, Research	Not applicable	ICRISAT	-	-
IP18090	PMiGAP252	3006	-	Breeding line	Market or shop	Not applicable	Pakistan	30.7029	70.64
P1449-2-P1	PMiGAP253	3007	P 1449-2	Landrace	Institute, Experimental station, Research	Not applicable	ICRISAT	-	-
WSIL-P8	PMiGAP255	3005	-	Breeding line	-	-	-	-	-
IP7930	PMiGAP256	3004	IP 5300-2; Maiwa local 1-2	Breeding line	Institute, Experimental station, Research	Not applicable	ICRISAT	-	-
IP4927	PMiGAP257	3008	Souna D2	Breeding line	Institute, Experimental station, Research	Niger	Senegal	-	-
IP8166	PMiGAP258	3001	GS 148	Landrace	Institute, Experimental station, Research	Not applicable	ICRISAT	-	-
IP5253	PMiGAP259	3010	D 202	Landrace	Institute, Experimental station, Research	Niger	Niger	14.97	8.89
IP8863	PMiGAP262	3012	-	Landrace	Field	Not applicable	Zambia	-13.31	32.43
IP18500	PMiGAP263	3011	-	Landrace	Field	Not applicable	Namibia	-17.86	23.69
IP11346	PMiGAP264	3013	CVP 278	Landrace	Institute, Experimental station, Research	Italy	Burkina Faso	-	-
IP6310	PMiGAP265	4057	P 286	Landrace	Institute, Experimental station, Research	France	Mali	15.93	-4.05
IP5031	PMiGAP266	4051	700482	Landrace	Institute, Experimental station, Research	Niger	Nigeria	-	-
IP11358	PMiGAP267	4052	CVP 311	Landrace	Institute, Experimental station, Research	Italy	Burkina Faso	-	-
IP17125	PMiGAP268	4050	-	Landrace	Field	Not applicable	Zimbabwe	-	-
IP18168	PMiGAP271	4055	-	Landrace	Farm store	Not applicable	Mali	15.13	-8.02
IP15553	PMiGAP273	4054	159	Landrace	Institute, Experimental station, Research	Italy	Burkina Faso	-	-
IP7660	PMiGAP275	4053	S 395	Landrace	Institute, Experimental station, Research	India	India	26.4607	80.3334
IP19405	PMiGAP276	4049	TCD 9	Landrace	Institute, Experimental station, Research	Italy	Chad	13.37	17.78
IP20679	PMiGAP278	4058	-	Breeding line	Treshing floor	Not applicable	Nigeria	12.95	5.28
IP10579	PMiGAP280	4046	CMM 410	Landrace	Institute, Experimental station, Research	Mali	Mali	15.8	-4.05
IP13324	PMiGAP281	4048	Acc 9-1	Landrace	Institute, Experimental station, Research	Sudan	Sudan	11.18	32.93
IP3201	PMiGAP282	4060	-	Landrace	Field	Not applicable	India	25.48	71.06
IP13363	PMiGAP283	4056	-	Landrace	Field	Not applicable	Tanzania	-4.82	34.74
IP10339	PMiGAP286	4059	EC 134799	Breeding line	Institute, Experimental station, Research	Nigeria	Nigeria	-	-
IP6415	PMiGAP288	4041	P 422	Landrace	Institute, Experimental station, Research	France	Mali	13.05	-4.88
IP17493	PMiGAP289	4040	-	Landrace	Market or shop	Not applicable	Togo	11	0.25
IP16120	PMiGAP290	4042	-	Landrace	Field	Not applicable	India	-	-
IP12138	PMiGAP291	4044	-	Landrace	Market or shop	Not applicable	Nigeria	12.87	11.04
IP5560	PMiGAP292	4043	P 2857-1	Landrace	Institute, Experimental station, Research	France	Niger	13.63	4.01
IP15512	PMiGAP294	4045	118	Landrace	Institute, Experimental station, Research	Italy	Burkina Faso	-	-
IP14418	PMiGAP295	4039	-	Landrace	Field	Not applicable	Cameroon	10.3581	14.33
IP7536	PMiGAP296	4037	K 46	Landrace	Institute, Experimental station, Research	India	India	26.4607	80.3334
IP13459	PMiGAP298	4031	-	Landrace	Farm store	Not applicable	India	19	84.5
IP10945	PMiGAP299	4028	Acc 816	Breeding line	Institute, Experimental station, Research	Sudan	Sudan	15.8081	36.1384
IP7941	PMiGAP301	4029	IP 5447-1; P 2737-1	Landrace	Institute, Experimental station, Research	Not applicable	ICRISAT	-	-
IP8182	PMiGAP302	4032	IP 406-B-1	Landrace	Institute, Experimental station, Research	Not applicable	ICRISAT	-	-
IP17150	PMiGAP303	4030	-	Landrace	Field	Not applicable	Zimbabwe	-	-
IP11929	PMiGAP304	4027	-	Landrace	Farm store	Not applicable	Sierra Leone	8.01	-11.11
IP14849	PMiGAP305	4033	-	Landrace	Field	Not applicable	Cameroon	8.83	13.97
IP5900	PMiGAP306	4034	P 1505/Sl.228	Landrace	Institute, Experimental station, Research	France	Senegal	13.87	-14.63
IP3110	PMiGAP307	4036	-	Landrace	Farm store	Not applicable	India	18.75	84.25
IP19334	PMiGAP308	4035	-	Landrace	Field	Not applicable	Namibia	-17.98	20.55
IP13840	PMiGAP309	4024	23	Landrace	Institute, Experimental station, Research	France	Burkina Faso	-	-
IP5931	PMiGAP310	4025	P 1538/Sl.305	Landrace	Institute, Experimental station, Research	France	Senegal	14.08	-13.78
IP18292	PMiGAP315	4023	D2 WS Gl. yellow	Landrace	Institute, Experimental station, Research	Not applicable	ICRISAT	-	-
IP14311	PMiGAP316	4020	-	Landrace	Field	Not applicable	Cameroon	10.87	14.03
IP12128	PMiGAP317	4019	-	Landrace	Market or shop	Not applicable	Nigeria	12.87	11.04
IP15857	PMiGAP318	4021	-	Landrace	Field	Not applicable	Tanzania	-6.9	36.97
IP12364	PMiGAP320	4022	-	Landrace	Market or shop	Not applicable	Nigeria	13.03	8.31
IP13520	PMiGAP322	4017	-	Landrace	Field	Not applicable	India	23.76	73.25
IP13290	PMiGAP324	4015	CSM 27-1	Landrace	Institute, Experimental station, Research	Senegal	Senegal	-	-
IP13608	PMiGAP325	4007	-	Landrace	Market or shop	Not applicable	India	10.38	78.82
IP7364	PMiGAP327	4009	-	Landrace	Field	Not applicable	Tanzania	-6.35	36.48
IP8647	PMiGAP328	4008	-	Landrace	Market or shop	Not applicable	Sudan	11.83	34.33
IP11763	PMiGAP329	4016	Arnold 2131	Landrace	Institute, Experimental station, Research	Italy	South Africa	-	-
IP6125	PMiGAP330	4012	P 15	Landrace	Institute, Experimental station, Research	France	Cameroon	-	-
IP14624	PMiGAP331	4013	-	Landrace	Field	Not applicable	Cameroon	10.1323	14.7107
IP5438	PMiGAP332	4005	P 2727	Landrace	Institute, Experimental station, Research	France	Niger	13.83	6.38
IP12020	PMiGAP333	4014	-	Landrace	Market or shop	Not applicable	Nigeria	10.52	7.44
IP11378	PMiGAP334	4006	CVP 409	Landrace	Institute, Experimental station, Research	Italy	Burkina Faso	-	-
IP15536	PMiGAP337	4011	142	Landrace	Institute, Experimental station, Research	Italy	Burkina Faso	-	-
IP18412	PMiGAP342	4002	-	Landrace	Farm store	Not applicable	Namibia	-17.73	25.11
IP11218	PMiGAP343	4001	-	Landrace	Field	Not applicable	Zimbabwe	-19.66	31.16
IP8174	PMiGAP346	4003	GS 156	Breeding/Research material	Institute, Experimental station, Research	Not applicable	ICRISAT	-	-
