# Supplementary material for: Identifying Anti-Oxidant Biosynthesis Genes in Pearl Millet [Pennisetum glaucum (L.) R. Br.] Using Genome—Wide Association Analysis
Source: Front Plant Sci. 2021 May 28;12:599649. doi: 10.3389/fpls.2021.599649 (PMC8194398; doi:10.3389/fpls.2021.599649)
Supplement: Supplementary Table 2 — Sample details of the pearl millet genotypes used for HPLC analysis. [file Table_2.XLSX]

## Sheet: Sheet1
Supplementary Table S2 Sample details of the pearl millet genotypes used for HPLC analysis.
HPLC Sample ID	Accession identifier	PMiGAP No.	IBERS IP	Alternate accession identifier	Biological status	Collecting source	Donor country	Country Source	Latitude	Longitude
st1	ICMB90111-P6	PMiGAP097	1015	ICMB 90111	Landrace	Institute, Experimental station, Research	Not applicable	ICRISAT	-	-
st2	W504-1-P1	PMiGAP055	1027	-	Landrace	-	-	-	-	-
st3	IP6060	PMiGAP049	1030	P 175	Breeding line	Institute, Experimental station, Research	France	Central African Republic	7.65	18.62
st4	IP9446	PMiGAP031	1043	-	Breeding line	Field	Not applicable	Ghana	10.78	-0.810002
st5	GICKV93191	PMiGAP026	1049	GICKV93191	Improved cultivar	Institute, Experimental station, Research	Not applicable	ICRISAT	-	-
st6	AIMP92901	PMiGAP027	1050	AIMP92901	Landrace	Institute, Experimental station, Research	Not applicable	ICRISAT	-	-
st7	PRLT2-89-33	PMiGAP015	1052	-	Landrace	-	-	-	-	-
st8	863B-P2	PMiGAP010	1057	863B-P2	Landrace	Institute, Experimental station, Research	Not applicable	ICRISAT	-	-
st9	833-2-P5-NT	PMiGAP002	1061	833-2-P5-NT	Landrace	-	-	-	-	-
st10	843B	PMiGAP001	1062	843 B	-	Institute, Experimental station, Research	Not applicable	ICRISAT	-	-
st11	IP11577	PMiGAP035	1039	IP11577	Improved cultivar	Institute, Experimental station, Research	Not applicable	ICRISAT	-	-
st12	GB8735	PMiGAP036	1040	GB8735	Improved cultivar	Institute, Experimental station, Research	Not applicable	ICRISAT	-	-
st13	ICMB89111-P2	PMiGAP142	2027	ICMB 89111	Improved cultivar	Institute, Experimental station, Research	Not applicable	ICRISAT	-	-
st14	ICMV221	PMiGAP052	2030	ICMV 221	Improved cultivar	Institute, Experimental station, Research	Not applicable	ICRISAT	-	-
st15	Tift186	PMiGAP108	2039	-	Landrace	-	-	-	-	-
st16	WSIL-P8	PMiGAP255	3005	-	Breeding line	-	-	-	-	-
st17	P1449-2-P1	PMiGAP253	3007	P 1449-2	Landrace	Institute, Experimental station, Research	Not applicable	ICRISAT	-	-
st18	SOSAT-C88	PMiGAP241	3019	SOSAT-C88	Landrace	Institute, Experimental station, Research	Not applicable	ICRISAT	-	-
st19	LGD1-B-10	PMiGAP235	3023	-	Breeding line	-	-	-	-	-
st20	81B-P6	PMiGAP224	3027	ICMB 1; 81B	Improved cultivar	Institute, Experimental station, Research	Not applicable	ICRISAT	-	-
st21	ICMP451-P8	PMiGAP230	3030	ICMP 451	Improved cultivar	Institute, Experimental station, Research	Not applicable	ICRISAT	-	-
st22	ICMP85410-P7	PMiGAP231	3031	ICMP 85410	Landrace	Institute, Experimental station, Research	Not applicable	ICRISAT	-	-
st23	Tift383	PMiGAP212	3036	-	Breeding line	-	-	-	-	-
st24	ICMP451-P6	PMiGAP221	3044	ICMP 451	Landrace	Institute, Experimental station, Research	Not applicable	ICRISAT	-	-
st25	ICMV-IS89305	PMiGAP189	3051	ICMP 85410	Improved cultivar	Institute, Experimental station, Research	Not applicable	ICRISAT	-	-
st26	Raj171	PMiGAP191	3052	RAJ 171	Landrace	Institute, Experimental station, Research	Not applicable	ICRISAT	-	-
st27	IP6354	PMiGAP254	4061	P310	-	Institute, Experimental station, Research	France	Mali	16.3	-8
st28	IP22272-Improved	Bawal-F2	4065	-	Improved cultivar	Institute, Experimental station, Research	-	ICRISAT	-	-
st29	IP22274-Improved	Bawal-F2	4066	-	Improved cultivar	Institute, Experimental station, Research	-	ICRISAT	-	-
st30	HHB67-Improved-BWL	Bawal-F2	4068	-	Improved cultivar	Institute, Experimental station, Research	-	ICRISAT	-	-
st31	843-22A x SOSAT-C88	Bawal-F2	4069	-	Improved cultivar	Institute, Experimental station, Research	-	ICRISAT	-	-
st32	843-22A x Tift 383	Bawal-F2	4070	-	Improved cultivar	Institute, Experimental station, Research	-	ICRISAT	-	-
st33	843-22A x IP 11929	Bawal-F2	4071	-	Improved cultivar	Institute, Experimental station, Research	-	ICRISAT	-	-
st34	843-22A x ICMP 451-P6	Bawal-F2	4072	-	Improved cultivar	Institute, Experimental station, Research	-	ICRISAT	-	-
st35	843-22A x ICMP 451-P8	Bawal-F2	4073	-	Improved cultivar	Institute, Experimental station, Research	-	ICRISAT	-	-
st36	843-22A x PRLT 2/89-33	Bawal-F2	4074	-	Improved cultivar	Institute, Experimental station, Research	-	ICRISAT	-	-
st37	HHB67-Improved	IBERS	4075	-	Improved cultivar	Institute, Experimental station, Research	-	IBERS	-	-
st38	843-22A x IP 3636	Bawal-F2	4076	-	Improved cultivar	Institute, Experimental station, Research	-	ICRISAT	-	-
st39	843-22A x IP 22272	Bawal-F2	4077	-	Improved cultivar	Institute, Experimental station, Research	-	ICRISAT	-	-
st40	843-22A x IP 22274	Bawal-F2	4078	-	Improved cultivar	Institute, Experimental station, Research	-	ICRISAT	-	-
