# Supplementary material for: Identifying Anti-Oxidant Biosynthesis Genes in Pearl Millet [Pennisetum glaucum (L.) R. Br.] Using Genome—Wide Association Analysis
Source: Front Plant Sci. 2021 May 28;12:599649. doi: 10.3389/fpls.2021.599649 (PMC8194398; doi:10.3389/fpls.2021.599649)
Supplement: Supplementary Table 3 — Phenotyping values of 222 PMiGAP pearl millet genotypes represented by mean values for FRAP assay and DPPH activity. [file Table_3.XLSX]

## Sheet: Mean Trait
Supplementary Table S3 Phenotyping values of 222 PMiGAP pearl millet genotypes represented by mean values for FRAP assay and DPPH activity.
ID	FRAP (AAE mg/100g)	DPPH (% Inhibition)
81B-P6	33.457	3.099
843B	38.222	4.651
863B-P2	32.738	3.614
AIMP92901	29.084	3.141
GB8735	23.701	2.653
GICKV93191	29.675	2.935
833-2-P5-NT	36.611	4.515
ICMB89111-P2	35.43	3.05
ICMB90111-P6	26.732	4.128
ICMP451-P6	39.21	4.336
ICMP451-P8	34.186	3.047
ICMP85410-P7	44.347	5.432
ICMS7703	27.219	3.603
ICMV-IS89305	34.127	3.67
ICMV-IS92222	37.495	4.317
ICMV221	56.162	4.992
IP10085	41.822	1.313
IP10140	25.462	3.523
IP10271	41.438	2.997
IP10339	42.266	5.5
IP10379	46.166	3.079
IP10394	40.835	4.624
IP10471	31.096	2.825
IP10488	25.901	3.868
IP10539	43.212	4.276
IP10543	57.029	5.458
IP10579	107.437	5.082
IP10701	38.993	4.024
IP10705	41.472	4.815
IP10811	68.342	2.499
IP10820	48.066	4.958
IP10945	65.014	2.157
IP10964	15.551	1.805
IP11211	31.883	3.271
IP11218	66.022	5.58
IP11229	21.257	3.267
IP11275	47.04	2.125
IP11310	48.49	4.684
IP11311	56.676	2.842
IP11346	30.234	1.039
IP11353	34.936	6.158
IP11358	51.156	1.246
IP11378	43.715	4.338
IP11577	44.382	4.48
IP11584	46.546	2.157
IP11677	43.723	4.818
IP11763	37.157	3.287
IP11765	44.88	4.296
IP11929	33.858	3.549
IP11984	33.354	3.876
IP12020	18.227	1.792
IP12058	50.94	6.023
IP12128	49.744	2.513
IP12138	56.454	5.649
IP12298	45.352	1.339
IP12322	52.624	2.379
IP12364	61.308	3.108
IP12768	69.519	1.874
IP12839	55.608	5.599
IP12845	44.924	4.209
IP12925	36.28	5.733
IP12967	45.561	3.154
IP13149	24.344	3.563
IP13180	76.17	4.905
IP13290	47.847	4.727
IP13324	46.273	2.434
IP13344	87.726	2.151
IP13363	63.218	2.26
IP13384	60.538	3.268
IP13459	60.15	3.474
IP13520	33.707	3.046
IP13608	61.194	5.767
IP13817	63.127	3.193
IP13840	50.796	2.155
IP13927	26.527	4.065
IP13964	26.441	3.544
IP13971	30.212	3.265
IP14148	50.396	2.142
IP14311	49.124	2.38
IP14418	44.212	5.091
IP14439	29.18	4.375
IP14624	28.96	2.213
IP14849	58.672	3.36
IP15320	42.253	3.863
IP15344	53.176	5.549
IP15512	47.167	1.974
IP15533	28.464	3.305
IP15536	80.682	5.261
IP15553	39.531	2.266
IP15857	54.689	3.559
IP15872	59.867	3.212
IP16096	36.943	4.352
IP16120	51.53	5.242
IP16289	61.566	2.567
IP16403	35.482	3.097
IP16638	41.595	3.57
IP17125	50.002	2.587
IP17150	34.466	2.253
IP17493	48.908	3.848
IP17554	29.584	1.746
IP17611	65.378	3.366
IP17690	21.942	3.252
IP17720	44.147	3.226
IP18090	32.434	0.988
IP18147	38.58	3.978
IP18168	67.867	2.679
IP18292	54.738	2.477
IP18293	43.641	4.408
IP18389	38.616	3.508
IP18412	70.122	3.638
IP18500	31.544	0.764
IP19334	63.406	3.912
IP19386	26.323	3.209
IP19405	49.726	1.27
IP19448	35.09	4.747
IP19584	34.131	1.986
IP19626	34.502	3.257
IP2058	37.095	3.758
IP20679	44.365	5.626
IP21155	31.352	3.116
IP21169	66.305	3.401
IP21517	41.455	2.971
IP22419	38.85	4.744
IP22420	31.949	3.256
IP22455	77.463	5.25
IP3098	32.353	4.838
IP3110	37.146	3.049
IP3122	72.452	5.88
IP3138	62.14	2.218
IP3175	31.155	3.409
IP3201	41.745	4.435
IP3471	53.678	3.898
IP3557	31.445	1.414
IP3616	45.244	5.824
IP3636	30.441	3.047
IP3732	40.341	4.677
IP3757	35.882	3.904
IP3890	24.003	2.654
IP4542	44.596	4.828
IP4828	34.323	2.459
IP4927	36.806	1.382
IP4952	43.885	1.623
IP4962	40.234	2.467
IP4965	28.451	4.843
IP4979	49.384	4.584
IP5031	36.028	2.727
IP5131	25.529	2.971
IP5207	39.084	3.067
IP5253	25.478	1.264
IP5272	35.829	4.021
IP5438	60.866	5.187
IP5441	53.068	2.047
IP5560	74.252	3.337
IP5695	39.517	4.088
IP5713	35.869	2.343
IP5900	51.812	3.063
IP5931	47.283	2.579
IP6037	73.315	7.219
IP6060	23.215	3.175
IP6101	28.088	3.307
IP6102	38.344	3.463
IP6112	24.953	1.612
IP6125	33.741	2.416
IP6146	42.905	3.265
IP6179	41.864	3.506
IP6310	61.999	2.146
IP6415	82.67	4.697
IP6417	27.088	4.346
IP6460	32.977	2.29
IP6682	62.555	2.527
IP6869	40.443	4.577
IP6882	38.056	1.636
IP7108	52.256	5.909
IP7364	49.876	4.856
IP7536	49.035	3.441
IP7633	37.196	4.615
IP7660	48.246	0.258
IP7886	67.658	2.526
IP7910	43.235	3.104
IP7930	44.809	3.389
IP7941	30.285	2.356
IP7952	77.163	3.359
IP7967	91.249	1.968
IP8069	47.163	5.84
IP8074	66.398	4.822
IP8129	64.954	3.484
IP8166	42.853	4.045
IP8172	41.128	3.267
IP8174	61.99	3.441
IP8182	38.798	0.845
IP8187	26.806	4.341
IP8210	51.878	5.803
IP8275	43.379	2.279
IP8280	45.638	4.699
IP8344	50.619	3.368
IP8647	53.105	4.839
IP8761	31.765	1.557
IP8863	24.487	1.192
IP8955	33.581	2.148
IP8972	71.98	2.29
IP9282	53.992	1.204
IP9351	42.219	4.659
IP9391	46.071	2.627
IP9406	54.129	2.977
IP9407	24.039	3.653
IP9446	13.095	1.741
IP9532	32.55	2.263
IP9651	27.926	0.607
IP9710	47.986	3.777
IP9824	90.473	4.171
IP9969	68.986	6.566
IP9971	51.876	3.905
LGD1-B-10	26.989	1.967
P1449-2-P1	27.802	1.574
PRLT2-89-33	36.38	3.761
Raj171	44.838	4.598
SOSAT-C88	32.477	2.855
Tift186	39.511	2.079
Tift383	29.169	2.897
W504-1-P1	32.813	3.815
WC-C75	32.814	2.839
WSIL-P8	51.683	4.239
