# Supplementary material for: Identifying Anti-Oxidant Biosynthesis Genes in Pearl Millet [Pennisetum glaucum (L.) R. Br.] Using Genome—Wide Association Analysis
Source: Front Plant Sci. 2021 May 28;12:599649. doi: 10.3389/fpls.2021.599649 (PMC8194398; doi:10.3389/fpls.2021.599649)
Supplement: Supplementary Table 4 — Significantly associated SNP markers with DPPH at P < 0.001 analyzed through MLM and GLM based statistical model on a collection of 222 individuals of the PMiGAP. [file Table_4.xlsx]

## Sheet: MLM_GLM_DPPH
Supplementary Table 4 | Significantly associated SNP markers with DPPH at P < 0.001 analyzed through GLM and MLM based statistical model on a collection of 222 individuals of the PMiGAP.
Marker	Trait	Chr	Pos	F-value	P-value	-LOG10	MarkerR2	F-value	P-value	-LOG10	MarkerR2
				MLM				GLM
S1_81540273	DPPH	1	81540273	9.06125	0.0001736	3.76045	0.09001	10.054	7.0381e-05	4.15254	0.0896
S1_43310108	DPPH	1	43310108	8.84732	0.00021112	3.67547	0.08993	10.8009	3.5881e-05	4.44514	0.09288
S2_201057662	DPPH	2	201057662	6.82128	0.00021644	3.66466	0.10409	6.86082	0.00020564	3.68689	0.0917
S5_36124110	DPPH	5	36124110	8.52026	0.00028447	3.54596	0.08482	9.45743	0.0001207	3.91829	0.08314
S3_111897816	DPPH	3	111897816	8.34924	0.00033698	3.4724	0.09398	9.18308	0.00015728	3.80333	0.08553
S6_63963146	DPPH	6	63963146	8.05439	0.00043552	3.36099	0.0788	7.15052	0.00101	2.99568	0.06431
S4_8513091	DPPH	4	8513091	6.25382	0.00045554	3.34147	0.09893	6.7307	0.00024559	3.60979	0.09063
S3_84651315	DPPH	3	84651315	6.2182	0.00047616	3.32225	0.10001	7.55728	8.4405e-05	4.07363	0.10042
S2_173833961	DPPH	2	173833961	7.95556	0.00047862	3.32001	0.0797	10.0408	7.1054e-05	4.14841	0.0876
S6_138118962	DPPH	6	138118962	7.76109	0.00057546	3.23998	0.07931	8.40582	0.00031766	3.49804	0.07794
S2_84161533	DPPH	2	84161533	5.92356	0.00070094	3.15432	0.08635	5.15456	0.00191	2.71897	0.07181
S6_51711502	DPPH	6	51711502	7.51475	0.00071691	3.14454	0.07636	7.97207	0.00046924	3.3286	0.07127
S1_275089252	DPPH	1	275089252	7.39461	0.00080475	3.09434	0.07318	8.08137	0.00042613	3.37046	0.07202
S2_105676718	DPPH	2	105676718	7.33933	0.00084282	3.07427	0.07372	9.0641	0.00017149	3.76576	0.0777
S3_136461982	DPPH	3	136461982	5.77337	0.00084648	3.07238	0.08826	6.20069	0.00048525	3.31403	0.08154
S3_230848548	DPPH	3	230848548	5.76073	0.00086196	3.06451	0.08785	6.05488	0.00058767	3.23087	0.08132
S7_76736431	DPPH	7	76736431	5.7339	0.00089411	3.04861	0.0902	-	-	-	-
S1_210282594	DPPH	1	210282594	5.72864	0.00089444	3.04845	0.08458	6.30818	0.00042034	3.3764	0.08427
S2_4733595	DPPH	2	4733595	5.72771	0.00090437	3.04365	0.09093	5.72788	0.00090418	3.04375	0.07818
S1_124672440	DPPH	1	124672440	5.6486	0.00099297	3.00306	0.08548	6.64256	0.00027225	3.56503	0.08708
S4_135618402	DPPH	4	135618402	11.153	0.00099992	3.00003	0.0531	10.1762	0.00165	2.78252	0.04482
S7_92208033	DPPH	7	92208033	5.64095	0.001	3	0.08401	5.72935	0.00089504	3.04816	0.07766
S6_22938026	DPPH	6	22938026	7.13806	0.00102	2.9914	0.07412	7.64874	0.00063663	3.19611	0.06967
S4_128414384	DPPH	4	128414384	5.61542	0.00104	2.98297	0.08604	6.16502	0.00050735	3.29469	0.08197
S6_207308817	DPPH	6	207308817	5.60915	0.00105	2.97881	0.09441	5.92101	0.00070201	3.15366	0.07889
S4_13296632	DPPH	4	13296632	4.79121	0.00106	2.97469	0.09428	-	-	-	-
S1_127176278	DPPH	1	127176278	7.07996	0.00109	2.96257	0.07025	6.89412	0.00129	2.88941	0.06366
S1_253444207	DPPH	1	253444207	5.57673	0.00109	2.96257	0.08097	5.94671	0.00067533	3.17048	0.08142
S1_42630463	DPPH	1	42630463	7.05647	0.0011	2.95861	0.07064	8.50507	0.00028948	3.53838	0.07559
S7_46486563	DPPH	7	46486563	5.5716	0.0011	2.95861	0.08674	-	-	-	-
S2_72115020	DPPH	2	72115020	7.05213	0.00111	2.95468	0.0676	7.96347	0.00047587	3.32251	0.07109
S2_193140650	DPPH	2	193140650	7.0544	0.00111	2.95468	0.07134	8.28804	0.00035646	3.44799	0.07681
S3_154526024	DPPH	3	154526024	5.53642	0.00115	2.9393	0.08061	6.60738	0.00028557	3.54429	0.08784
S2_72115028	DPPH	2	72115028	6.99876	0.00116	2.93554	0.06669	7.56599	0.00068546	3.16402	0.06697
S3_72376751	DPPH	3	72376751	6.99684	0.00116	2.93554	0.06703	7.06841	0.00109	2.96257	0.06336
S1_237087495	DPPH	1	237087495	6.97616	0.00118	2.92812	0.06714	6.87102	0.00131	2.88273	0.0617
S2_121263216	DPPH	2	121263216	5.47666	0.00125	2.90309	0.0811	5.60886	0.00105	2.97881	0.07796
S7_90653567	DPPH	7	90653567	6.92233	0.00125	2.90309	0.06915	8.32552	0.00034199	3.46599	0.07527
S7_152189725	DPPH	7	152189725	5.46052	0.00127	2.8962	0.08044	5.21568	0.00175	2.75696	0.07191
S2_46736589	DPPH	2	46736589	10.6756	0.00128	2.89279	0.05284	11.2442	0.00096037	3.01756	0.0517
S5_43930627	DPPH	5	43930627	5.44373	0.00129	2.88941	0.07981	6.53754	0.00030949	3.50935	0.08561
S7_98691667	DPPH	7	98691667	6.86206	0.00132	2.87943	0.0724	8.04177	0.00044063	3.35593	0.07159
S4_79539143	DPPH	4	79539143	5.41298	0.00135	2.86967	0.08011	6.25573	0.00044833	3.3484	0.08295
S2_45193462	DPPH	2	45193462	5.39432	0.00139	2.85699	0.07871	6.58746	0.00029305	3.53306	0.08801
S2_121118135	DPPH	2	121118135	5.38557	0.0014	2.85387	0.08155	5.78809	0.00083039	3.08072	0.07779
S6_130426595	DPPH	6	130426595	6.77447	0.00143	2.84466	0.06827	7.04347	0.00111	2.95468	0.06323
S2_208933604	DPPH	2	208933604	6.77583	0.00144	2.84164	0.07124	-	-	-	-
S6_22956661	DPPH	6	22956661	6.76271	0.00146	2.83565	0.06689	-	-	-	-
S1_66882590	DPPH	1	66882590	6.74576	0.00147	2.83268	0.06667	-	-	-	-
S5_75024509	DPPH	5	75024509	5.333	0.00149	2.82681	0.07719	6.16386	0.00050442	3.29721	0.082
S4_183131580	DPPH	4	183131580	6.6462	0.00161	2.79317	0.06639			-
S4_136907468	DPPH	4	136907468	10.2207	0.00162	2.79048	0.04801	10.8168	0.00119	2.92445	0.04929
S6_22956652	DPPH	6	22956652	5.28001	0.00162	2.79048	0.08079	5.2724	0.00163	2.78781	0.07237
S2_47968875	DPPH	2	47968875	6.64531	0.00163	2.78781	0.06419	7.85891	0.00052819	3.27721	0.07288
S1_154651071	DPPH	1	154651071	10.1563	0.00168	2.77469	0.05038	11.2122	0.0009798	3.00886	0.05146
S2_192634505	DPPH	2	192634505	6.51631	0.00184	2.73518	0.06763	-	-	-	-
S1_29405661	DPPH	1	29405661	6.48727	0.00187	2.72816	0.06432	7.38853	0.00080823	3.09247	0.06495
S3_208995344	DPPH	3	208995344	5.16098	0.0019	2.72125	0.07772	6.41811	0.00036967	3.43219	0.0885
S7_99198499	DPPH	7	99198499	6.48054	0.0019	2.72125	0.06706	-	-	-	-
S6_177679579	DPPH	6	177679579	6.4591	0.00192	2.7167	0.06783	6.9651	0.0012	2.92082	0.06368
S1_171744154	DPPH	1	171744154	6.44827	0.00195	2.70997	0.0637	6.52208	0.00182	2.73993	0.05973
S7_141431892	DPPH	7	141431892	5.13483	0.00196	2.70774	0.07767	-	-	-	-
S1_140583443	DPPH	1	140583443	6.44345	0.00197	2.70553	0.07114	6.87452	0.00131	2.88273	0.0621
S3_293631860	DPPH	3	293631860	6.42685	0.00198	2.70333	0.06367	7.54784	0.00069615	3.1573	0.0676
S3_264073903	DPPH	3	264073903	6.42897	0.00199	2.70115	0.06336	-	-	-	-
