# Supplementary material for: Identifying Anti-Oxidant Biosynthesis Genes in Pearl Millet [Pennisetum glaucum (L.) R. Br.] Using Genome—Wide Association Analysis
Source: Front Plant Sci. 2021 May 28;12:599649. doi: 10.3389/fpls.2021.599649 (PMC8194398; doi:10.3389/fpls.2021.599649)
Supplement: Supplementary Table 5 — List of markers associated with FRAP trait at P < 0.001 using MLM and GLM based methods on a collection of 222 individuals of the PMiGAP. [file Table_5.xlsx]

## Sheet: MLM_GLM_FRAP
Supplementary Table 5 | List of markers associated with FRAP trait at P < 0.001 using MLM and GLM based methods on a collection of 222 individuals of the PMiGAP.
Marker	Trait	Chr	Pos	F-value	P-value	-LOG10	MarkerR2	F-value	P-value	-LOG10	MarkerR2
				MLM				GLM
S3_246026865	FRAP	3	246026865	14.945	8.8513e-07	6.05299	0.13684	18.6693	3.6325e-08	7.43979	0.13872
S2_89928885	FRAP	2	89928885	10.1761	3.0318e-06	5.5183	0.14901	9.81188	4.7881e-06	5.31984	0.11945
S4_51244303	FRAP	4	51244303	12.6025	7.1753e-06	5.14416	0.1227	14.8895	9.6922e-07	6.01358	0.11699
S6_56211368	FRAP	6	56211368	12.5826	7.4961e-06	5.12516	0.1252	15.6924	5.0397e-07	6.2976	0.12683
S6_99370087	FRAP	6	99370087	12.1904	1.0135e-05	4.99418	0.11209	12.6524	6.7209e-06	5.17257	0.10226
S6_224642837	FRAP	6	224642837	11.9738	1.2574e-05	4.90053	0.12061	14.5925	1.26e-06	5.89963	0.11659
S2_183636230	FRAP	2	183636230	8.69804	1.9576e-05	4.70828	0.13329	10.5151	1.9849e-06	5.70226	0.13071
S6_146769180	FRAP	6	146769180	11.4519	2.0082e-05	4.69719	0.11474	13.0111	5.0413e-06	5.29746	0.10784
S1_239044487	FRAP	1	239044487	8.60365	2.2487e-05	4.64807	0.13226	11.042	1.0618e-06	5.97396	0.13732
S6_162558403	FRAP	6	162558403	11.0922	2.7466e-05	4.5612	0.10552	15.3862	6.2764e-07	6.20229	0.12287
S3_86731703	FRAP	3	86731703	10.914	3.3075e-05	4.4805	0.10983	9.77532	9.211e-05	4.03569	0.08543
S6_151310027	FRAP	6	151310027	8.19657	3.7343e-05	4.42779	0.12583	9.4259	7.8536e-06	5.10493	0.11657
S1_98689739	FRAP	1	98689739	10.4904	4.7955e-05	4.31917	0.10336	12.4334	8.4859e-06	5.0713	0.10332
S2_46731559	FRAP	2	46731559	10.3049	5.6526e-05	4.24775	0.10525	11.5195	1.9026e-05	4.72065	0.09667
S6_56211367	FRAP	6	56211367	6.58421	5.6574e-05	4.24738	0.13103	8.33491	3.3558e-06	5.4742	0.13476
S6_169545590	FRAP	6	169545590	10.2647	5.8169e-05	4.23531	0.09908	13.4734	3.345e-06	5.4756	0.11139
S6_189454778	FRAP	6	189454778	10.113	6.7552e-05	4.17036	0.10047	12.2957	9.6193e-06	5.01686	0.10503
S6_39480286	FRAP	6	39480286	10.062	6.9869e-05	4.15572	0.10774	13.1672	4.377e-06	5.35882	0.10722
S6_84647706	FRAP	6	84647706	9.98603	7.4496e-05	4.12787	0.09708	10.9188	3.2096e-05	4.49355	0.09002
S6_151551492	FRAP	6	151551492	7.5603	8.337e-05	4.07899	0.11546	8.81048	1.6842e-05	4.77361	0.10598
S6_89260543	FRAP	6	89260543	7.54124	8.4297e-05	4.07419	0.10907	10.7882	1.3604e-06	5.86633	0.12552
S6_109133944	FRAP	6	109133944	9.81193	8.6667e-05	4.06215	0.0957	11.6806	1.6074e-05	4.79388	0.0972
S2_17199889	FRAP	2	17199889	15.9753	9.112e-05	4.04039	0.07924	23.1458	3.01e-06	5.52143	0.09502
S1_48438177	FRAP	1	48438177	9.26391	0.00014458	3.83989	0.09692	12.6454	6.9593e-06	5.15743	0.10521
S2_22074367	FRAP	2	22074367	9.21317	0.0001527	3.81616	0.09353	12.2173	1.0309e-05	4.98678	0.10198
S7_25170824	FRAP	7	25170824	9.19914	0.00015337	3.81426	0.09523	11.4211	2.0643e-05	4.68523	0.09331
S5_145917483	FRAP	5	145917483	9.19545	0.00015518	3.80916	0.09498	8.93722	0.00019637	3.70692	0.07902
S5_61978834	FRAP	5	61978834	6.92576	0.00019327	3.71384	0.10519	9.87157	4.5963e-06	5.33759	0.12331
S6_169545594	FRAP	6	169545594	6.88079	0.00020132	3.69611	0.10192	9.20641	1.0274e-05	4.98826	0.11538
S6_146316898	FRAP	6	146316898	8.86349	0.00020802	3.68189	0.09501	13.5073	3.2471e-06	5.4885	0.10645
S6_128233499	FRAP	6	128233499	8.7559	0.00022999	3.63829	0.08767	11.7609	1.5246e-05	4.81684	0.09648
S3_125172892	FRAP	3	125172892	8.74967	0.00023174	3.635	0.08541	9.85624	8.4583e-05	4.07272	0.08353
S6_127925441	FRAP	6	127925441	8.7168	0.00023665	3.62589	0.08372	12.7692	6.1469e-06	5.21134	0.10196
S6_224643216	FRAP	6	224643216	6.62081	0.00028569	3.5441	0.10531	6.39289	0.00038358	3.41614	0.08436
S6_189790940	FRAP	6	189790940	8.35153	0.0003345	3.4756	0.08203	10.5437	4.5586e-05	4.34117	0.08862
S1_175973058	FRAP	1	175973058	8.33981	0.00033812	3.47093	0.0852	8.04359	0.00044407	3.35255	0.0709
S6_51907775	FRAP	6	51907775	6.3789	0.00038342	3.41633	0.10291	8.15921	3.8533e-05	4.41417	0.10237
S2_69249807	FRAP	2	69249807	6.36081	0.00039569	3.40264	0.09363	5.75073	0.00087472	3.05813	0.07633
S6_170928015	FRAP	6	170928015	12.8713	0.00042706	3.36951	0.07155	18.8141	2.3655e-05	4.62608	0.08373
S2_187597761	FRAP	2	187597761	8.0543	0.00043556	3.36095	0.07546	6.49357	0.00186	2.73049	0.05588
S3_291773482	FRAP	3	291773482	8.02	0.00045167	3.34518	0.08234	8.63602	0.00025624	3.59135	0.07143
S6_162685647	FRAP	6	162685647	6.25868	0.0004545	3.34247	0.09735	9.12955	1.1512e-05	4.93885	0.1146
S6_128588570	FRAP	6	128588570	7.98387	0.00047149	3.32653	0.08216	9.57611	0.00011006	3.95837	0.08371
S6_46494813	FRAP	6	46494813	7.95588	0.00047922	3.31947	0.08355	10.7632	3.7118e-05	4.43042	0.08753
S2_218530077	FRAP	2	218530077	7.87949	0.00051583	3.28749	0.07639	7.64532	0.00064051	3.19347	0.06579
S4_5488804	FRAP	4	5488804	7.87848	0.00051711	3.28642	0.08028	10.4813	4.822e-05	4.31677	0.08896
S6_131097665	FRAP	6	131097665	7.83047	0.00054055	3.26716	0.0766	8.89957	0.00020244	3.6937	0.0765
S3_253451484	FRAP	3	253451484	6.10579	0.000549	3.26043	0.09071	7.87552	5.5771e-05	4.25359	0.10021
S3_254044945	FRAP	3	254044945	6.10887	0.00055094	3.2589	0.0923	8.25734	3.4676e-05	4.45997	0.10529
S3_111259611	FRAP	3	111259611	7.79262	0.00055978	3.25198	0.0758	9.05989	0.00017487	3.75728	0.07833
S1_194480287	FRAP	1	194480287	7.75361	0.00057689	3.23891	0.07682	11.5794	1.7811e-05	4.74931	0.09455
S2_190186056	FRAP	2	190186056	6.05892	0.00058459	3.23315	0.09245	7.97786	4.9068e-05	4.3092	0.09906
S5_18077298	FRAP	5	18077298	7.72323	0.00059596	3.22478	0.07426	7.64181	0.00064259	3.19207	0.0659
S1_174610054	FRAP	1	174610054	6.00855	0.00062308	3.20546	0.09242	7.55014	8.4703e-05	4.0721	0.09537
S4_86350000	FRAP	4	86350000	7.65315	0.00062626	3.20325	0.07112	6.79009	0.0014	2.85387	0.05652
S2_188763482	FRAP	2	188763482	7.63187	0.00064218	3.19234	0.07381	8.03021	0.00044402	3.3526	0.06719
S2_4439224	FRAP	2	4439224	5.97355	0.00065212	3.18567	0.09006	6.26563	0.00044597	3.35069	0.07991
S6_86277613	FRAP	6	86277613	7.61006	0.0006571	3.18237	0.07343	9.12454	0.00016288	3.78813	0.07547
S4_48973177	FRAP	4	48973177	7.60569	0.00065977	3.18061	0.07365	9.26971	0.00014265	3.84573	0.07504
S6_15370975	FRAP	6	15370975	5.96673	0.00066029	3.18027	0.08738
S6_224605509	FRAP	6	224605509	7.60978	0.00066386	3.17792	0.07616	6.6208	0.00166	2.77989	0.05834
S7_149477389	FRAP	7	149477389	7.59723	0.00066682	3.17599	0.07625	9.36831	0.00013091	3.88303	0.07803
S1_184206825	FRAP	1	184206825	7.56674	0.00068405	3.16491	0.07598
S6_240508873	FRAP	6	240508873	5.93461	0.00068486	3.1644	0.08557	7.82238	5.9528e-05	4.22528	0.09728
S4_171905211	FRAP	4	171905211	5.93024	0.0006876	3.16266	0.09947	7.66828	7.2354e-05	4.14054	0.09743
S7_47905640	FRAP	7	47905640	5.88325	0.00073999	3.13077	0.09033	7.21347	0.00013241	3.87808	0.09372
S6_149290750	FRAP	6	149290750	4.9895	0.00076065	3.11882	0.10222	6.74019	4.3086e-05	4.36566	0.11023
S6_188963647	FRAP	6	188963647	7.43593	0.00077981	3.10801	0.0783	10.9563	3.1567e-05	4.50077	0.09111
S6_140494471	FRAP	6	140494471	7.40944	0.00079588	3.09915	0.07728	9.67227	9.9714e-05	4.00124	0.08125
S2_179078080	FRAP	2	179078080	5.8052	0.00079689	3.0986	0.081	5.31958	0.00151	2.82102	0.06471
S5_135332063	FRAP	5	135332063	5.80814	0.00080629	3.09351	0.08435	8.17831	3.7602e-05	4.42479	0.10311
S6_124892667	FRAP	6	124892667	7.38741	0.00081343	3.08968	0.07169	9.21642	0.00015129	3.82019	0.07862
S6_165397878	FRAP	6	165397878	7.31067	0.00087585	3.05757	0.07425	8.4536	0.00030511	3.51554	0.07151
S2_37668124	FRAP	2	37668124	7.2968	0.00088719	3.05198	0.07147	7.09331	0.00107	2.97062	0.06084
S6_126034996	FRAP	6	126034996	7.2896	0.00089193	3.04967	0.07564	12.0756	1.1605e-05	4.93535	0.09797
S4_185235545	FRAP	4	185235545	7.28729	0.00089629	3.04755	0.08165	8.707	0.00024235	3.61556	0.07594
S6_155812728	FRAP	6	155812728	5.72192	0.00090233	3.04463	0.08318	6.94344	0.00018435	3.73436	0.08752
S6_151012919	FRAP	6	151012919	5.70571	0.00092018	3.03613	0.08094	7.66581	7.2381e-05	4.14038	0.09537
S6_171876425	FRAP	6	171876425	7.23084	0.00094449	3.0248	0.07214	7.84945	0.00053282	3.27342	0.06994
S6_169743558	FRAP	6	169743558	5.67661	0.00095731	3.01895	0.08339	7.78065	6.2622e-05	4.20327	0.09802
S4_105066089	FRAP	4	105066089	7.14866	0.00101	2.99568	0.06873	9.47755	0.00011876	3.92533	0.08087
S1_255248039	FRAP	1	255248039	5.62039	0.00104	2.98297	0.09477	6.7561	0.00023877	3.62202	0.08543
S2_82418338	FRAP	2	82418338	7.1131	0.00104	2.98297	0.06903	8.48452	0.00029198	3.53465	0.07192
S4_132896791	FRAP	4	132896791	7.10689	0.00105	2.97881	0.07076	8.99186	0.00018288	3.73783	0.07391
S6_126953527	FRAP	6	126953527	7.11103	0.00105	2.97881	0.06944	8.08726	0.00042382	3.37282	0.06886
S7_90500365	FRAP	7	90500365	5.60695	0.00105	2.97881	0.0828	8.11575	4.0738e-05	4.39	0.10311
S4_115949090	FRAP	4	115949090	7.08618	0.00107	2.97062	0.06598
S1_87702799	FRAP	1	87702799	7.06677	0.00108	2.96658	0.06668	6.44348	0.00194	2.7122	0.05386
S2_21760972	FRAP	2	21760972	5.55866	0.00112	2.95078	0.08721	6.78148	0.0002284	3.6413	0.08631
S6_151553663	FRAP	6	151553663	7.04062	0.00112	2.95078	0.07071	9.96598	7.6768e-05	4.11482	0.08571
S5_138015154	FRAP	5	138015154	5.55389	0.00113	2.94692	0.08053	7.19649	0.00013427	3.87202	0.09268
S7_142118107	FRAP	7	142118107	5.55561	0.00113	2.94692	0.08143	7.38778	0.00010496	3.97898	0.09251
S6_224642709	FRAP	6	224642709	7.00058	0.00116	2.93554	0.07328	7.38699	0.00081264	3.0901	0.06497
S5_142462238	FRAP	5	142462238	4.70112	0.00123	2.91009	0.09141	5.67257	0.00024933	3.60323	0.09704
S4_58310534	FRAP	4	58310534	6.91901	0.00124	2.90658	0.06624
S4_11613253	FRAP	4	11613253	5.46239	0.00127	2.8962	0.07851	7.55566	8.4103e-05	4.07519	0.09554
S6_224556560	FRAP	6	224556560	6.90774	0.00127	2.8962	0.07062	6.6755	0.00158	2.80134	0.05805
S1_60823378	FRAP	1	60823378	5.45862	0.00128	2.89279	0.08202	7.65767	7.4196e-05	4.12962	0.09498
S6_171039434	FRAP	6	171039434	5.45994	0.00128	2.89279	0.08531	6.20673	0.00048331	3.31577	0.08048
S6_86703593	FRAP	6	86703593	6.89556	0.00129	2.88941	0.06564	8.95239	0.0001929	3.71467	0.07738
S2_13787476	FRAP	2	13787476	5.41709	0.00134	2.8729	0.07934	6.62718	0.00027716	3.55727	0.08299
S1_136028020	FRAP	1	136028020	6.84599	0.00135	2.86967	0.07298	9.79373	9.0589e-05	4.04292	0.08153
S4_188892193	FRAP	4	188892193	4.63829	0.00137	2.86328	0.09179	6.53006	6.1786e-05	4.20911	0.1088
S3_285718172	FRAP	3	285718172	5.38554	0.00139	2.85699	0.07639	6.9086	0.00019155	3.71772	0.08619
S3_88340887	FRAP	3	88340887	6.79338	0.00141	2.85078	0.06581	8.77127	0.00022593	3.64603	0.07483
S6_148396269	FRAP	6	148396269	6.78668	0.00142	2.84771	0.06759	8.84191	0.00021217	3.67332	0.07539
S7_10159118	FRAP	7	10159118	4.60593	0.00143	2.84466	0.0971	5.48491	0.00033754	3.47167	0.09289
S6_65909876	FRAP	6	65909876	5.36706	0.00144	2.84164	0.08378	5.75728	0.00086874	3.06111	0.07376
S6_146693987	FRAP	6	146693987	5.36619	0.00144	2.84164	0.08225	6.83228	0.00021436	3.66886	0.08631
S2_123809482	FRAP	2	123809482	4.6016	0.00145	2.83863	0.0916	5.86789	0.00018053	3.74345	0.09893
S2_70336609	FRAP	2	70336609	6.75649	0.00146	2.83565	0.06793
S4_85229672	FRAP	4	85229672	6.76217	0.00146	2.83565	0.06747	7.39411	0.00081409	3.08933	0.06595
S6_152103924	FRAP	6	152103924	6.74407	0.00148	2.82974	0.0734	7.62802	0.0006499	3.18715	0.06582
S3_211518922	FRAP	3	211518922	6.73427	0.00149	2.82681	0.06809	9.11054	0.00016663	3.77825	0.07896
S6_150332993	FRAP	6	150332993	5.34498	0.00149	2.82681	0.07657	6.96852	0.00018062	3.74323	0.08985
S6_180939362	FRAP	6	180939362	6.72895	0.0015	2.82391	0.06503	8.70939	0.00024136	3.61733	0.07518
S6_140784589	FRAP	6	140784589	6.69492	0.00153	2.81531	0.06188	6.92385	0.00123	2.91009	0.05716
S6_140496736	FRAP	6	140496736	5.29145	0.00156	2.80688	0.07469	7.2087	0.00012775	3.89364	0.08591
S3_9276713	FRAP	3	9276713	6.68242	0.00157	2.8041	0.06515	8.5942	0.00026674	3.57391	0.07282
S2_90654182	FRAP	2	90654182	6.67574	0.00158	2.80134	0.06467
S3_67275819	FRAP	3	67275819	6.66395	0.0016	2.79588	0.06505
S6_234251799	FRAP	6	234251799	6.66457	0.0016	2.79588	0.07105	9.1339	0.00016483	3.78296	0.077
S3_264178463	FRAP	3	264178463	6.65617	0.00161	2.79317	0.06858	7.23074	0.00094458	3.02476	0.06312
S6_114668005	FRAP	6	114668005	5.28205	0.00162	2.79048	0.07636	6.70643	0.000254	3.59517	0.08607
S7_131386682	FRAP	7	131386682	6.64635	0.00162	2.79048	0.06328
S3_241413385	FRAP	3	241413385	6.63325	0.00163	2.78781	0.06385	9.01283	0.00018041	3.74374	0.07558
S1_88417223	FRAP	1	88417223	6.61274	0.00167	2.77728	0.06631	9.5367	0.00011205	3.95059	0.08006
S6_159795155	FRAP	6	159795155	6.56324	0.00176	2.75449	0.06774	7.76569	0.00057565	3.23984	0.06911
S5_110360079	FRAP	5	110360079	6.54555	0.00177	2.75203	0.06159	7.04625	0.00111	2.95468	0.0605
S3_28585873	FRAP	3	28585873	5.20138	0.00178	2.74958	0.07506
S6_212336911	FRAP	6	212336911	10.0399	0.00178	2.74958	0.0473	10.7034	0.00127	2.8962	0.04713
S6_234539759	FRAP	6	234539759	10.0312	0.00179	2.74715	0.04887
S4_72838121	FRAP	4	72838121	3.99673	0.0018	2.74473	0.09656	4.77988	0.0003874	3.41184	0.09898
S3_57793454	FRAP	3	57793454	10.007	0.00181	2.74232	0.05089	11.1255	0.00102	2.9914	0.04861
S4_149855097	FRAP	4	149855097	6.53216	0.00181	2.74232	0.06477	6.99345	0.00118	2.92812	0.06081
S5_18077296	FRAP	5	18077296	4.45908	0.00182	2.73993	0.08579
S1_82633035	FRAP	1	82633035	9.98588	0.00183	2.73755	0.04779
S2_34036202	FRAP	2	34036202	9.97603	0.00184	2.73518	0.04884	10.8811	0.00116	2.93554	0.04813
S1_88417211	FRAP	1	88417211	6.5014	0.00185	2.73283	0.06404	9.2796	0.00014136	3.84967	0.07837
S4_126691817	FRAP	4	126691817	6.50365	0.00185	2.73283	0.06338	7.59172	0.0006693	3.17438	0.06599
S6_128588600	FRAP	6	128588600	5.17287	0.00185	2.73283	0.07827	7.46038	9.4815e-05	4.02312	0.09215
S5_153744160	FRAP	5	153744160	5.16596	0.00187	2.72816	0.07528
S1_243567493	FRAP	1	243567493	6.49463	0.00188	2.72584	0.06231	8.14562	0.00040629	3.39116	0.07234
S6_155315629	FRAP	6	155315629	5.16179	0.00189	2.72354	0.07494	5.98091	0.00064939	3.18749	0.07975
S6_180998971	FRAP	6	180998971	5.15576	0.00191	2.71897	0.07743	7.00834	0.00017244	3.76336	0.08975
S6_143023233	FRAP	6	143023233	6.45145	0.00195	2.70997	0.06356	8.56045	0.00027563	3.55967	0.07395
S6_140937136	FRAP	6	140937136	6.44263	0.00196	2.70774	0.06564	8.85849	0.00021018	3.67741	0.07442
S4_4163066	FRAP	4	4163066	6.43849	0.00197	2.70553	0.06453
S1_130868608	FRAP	1	130868608	6.43656	0.00198	2.70333	0.06409	8.24206	0.00037183	3.42966	0.07122
S5_130817729	FRAP	5	130817729	6.42396	0.00198	2.70333	0.06165	7.62799	0.00064537	3.19019	0.06352
S6_170929545	FRAP	6	170929545	5.12086	0.00198	2.70333	0.07772	6.93926	0.00018493	3.73299	0.08482
S4_190555470	FRAP	4	190555470	6.42738	0.00199	2.70115	0.06237	7.54758	0.0007032	3.15292	0.06633
S6_171897075	FRAP	6	171897075	6.43507	0.00199	2.70115	0.06297	7.85177	0.00053426	3.27225	0.07044
